# Supplementary material for: A comprehensive dataset on nitrate, Nitrite and dissolved organic carbon leaching losses from a 4-year Lysimeter study
Source: Data Brief. 2020 Jul 15;32:106029. doi: 10.1016/j.dib.2020.106029 (PMC7394854; doi:10.1016/j.dib.2020.106029)
Supplement: Supplementary file 1 [file mmc1.xml]

<?xml version="1.0" encoding="utf-8" standalone="no"?>
<data>
  <datasets>
    <author>thierry.morvan@inrae.fr</author>
    <type>1</type>
    <dataset>
      <name> Time evolution of nitrate, nitrite and dissolved organic carbon concentrations of the water collected by EFELE's lysimeters</name>
      <caption />
      <description>This dataset is related to the time evolution of nitrate, nitrite and dissolved organic carbon concentrations of the water collected by EFELE’s lysimeters during drainage seasons from 2014-2015 to 2017-2018. EFELE is an experimental site of the SOERE PRO network (https://www6.inra.fr/valor-pro). It is used to measure long-term evolutions of agrosystems after repeated applications of organic residues derived from animal wastes that undergo a variety of treatments (e.g. none, composting, anaerobic</description>
      <filetype>
        <name />
      </filetype>
      <filesize />
      <source>0</source>
      <sourcename>Original Data</sourcename>
      <access>
        <type>1</type>
        <name>Data available in data repository</name>
        <reponame>Dataverse</reponame>
        <PersistentId>https://doi.org/10.15454/RKYCLF</PersistentId>
        <deeplinkurl>https://doi.org/10.15454/RKYCLF</deeplinkurl>
      </access>
    </dataset>
  </datasets>
</data>
